# Supplementary material for: Dual-Responsive Hydrogels for Mercury Ion Detection and Removal from Wastewater
Source: Gels. 2024 Feb 1;10(2):113. doi: 10.3390/gels10020113 (PMC10887514; doi:10.3390/gels10020113)
Supplement: Supplementary file 1 [file gels-10-00113-s001.zip]

Archive with 1 entries (1 files):
- gels-2824653-supplementary.pdf
